# Supplementary material for: Hybrid Composite Membrane of Phosphorylated Chitosan/Poly (Vinyl Alcohol)/Silica as a Proton Exchange Membrane
Source: Membranes (Basel). 2021 Aug 31;11(9):675. doi: 10.3390/membranes11090675 (PMC8470232; doi:10.3390/membranes11090675)
Supplement: Supplementary file 1 [file membranes-11-00675-s001.zip]

Archive with 1 entries (1 files):
- membranes-1268211-supplementary.pdf
